# Supplementary material for: Dynamic Changes in Microbial Communities in Oil Reservoirs Under a Long-Term Bio-Chemical Flooding Operation
Source: Microorganisms. 2025 Sep 25;13(10):2246. doi: 10.3390/microorganisms13102246 (PMC12565960; doi:10.3390/microorganisms13102246)
Supplement: Supplementary file 1 [file microorganisms-13-02246-s001.zip]

Archive with 1 entries (1 files):
- microorganisms-3838175-supplementary.pdf
